# Supplementary material for: Regular Healthcare Provider Status Does Not Moderate Racial/Ethnic Differences in Human Papillomavirus (HPV) and HPV Vaccine Knowledge
Source: Vaccines (Basel). 2021 Jul 20;9(7):802. doi: 10.3390/vaccines9070802 (PMC8310170; doi:10.3390/vaccines9070802)
Supplement: Supplementary file 1 [file vaccines-09-00802-s001.zip]

Archive with 1 entries (1 files):
- vaccines-1271839-supplementary.pdf
